# Supplementary material for: Optimizing assessment of low frequency H-reflex depression in persons with spinal cord injury
Source: PLoS One. 2024 May 14;19(5):e0300053. doi: 10.1371/journal.pone.0300053 (PMC11093375; doi:10.1371/journal.pone.0300053)
Supplement: S1 Data — (XLSX) [file pone.0300053.s001.xlsx]

## Sheet: Calculated Trains
Part.	1/1	2/1	avg(2-3)/1	avg(2-4)/1	avg(2-5)/1	avg(2-6)/1	avg(2-7)/1	avg(2-8)/1	avg(2-9)/1	avg(2-10)/1	LFD (2-11 Avg)
38	1	0.705797	0.668632	0.676187	0.649153	0.635387	0.648399	0.645517	0.644278	0.633223	0.621357
39	1	0.654077	0.561086	0.534483	0.531946	0.5274	0.514353	0.517013	0.520295	0.5152	0.512326
40	1	0.632768	0.550792	0.509584	0.48307	0.449614	0.424611	0.391537	0.361112	0.334816	0.308501
43	1	0.580393	0.518903	0.461998	0.448828	0.421038	0.418189	0.409851	0.406427	0.403482	0.402226
46	1	0.737179	0.727548	0.712324	0.722805	0.692265	0.671786	0.658338	0.658232	0.663815	0.665666
51	1	0.608979	0.599351	0.614446	0.578242	0.576082	0.573687	0.562809	0.540241	0.53675	0.529725
52	1	0.665344	0.60491	0.58086	0.527435	0.50713	0.516704	0.51051	0.507406	0.519193	0.522336
55	1	0.65665	0.618393	0.585641	0.559936	0.559397	0.567101	0.572185	0.558377	0.562384	0.563714
59	1	0.579134	0.556972	0.506603	0.483561	0.467394	0.454427	0.442631	0.442008	0.431526	0.425203
60	1	0.550762	0.490904	0.399326	0.310876	0.261593	0.226637	0.201055	0.184254	0.171517	0.157011
61	1	0.723553	0.689844	0.644028	0.622897	0.607333	0.59131	0.580286	0.578205	0.577424	0.574798
62	1	0.382683	0.373922	0.376373	0.41203	0.425415	0.462358	0.471637	0.479233	0.484938	0.492333
65	1	0.86941	0.872679	0.847539	0.83958	0.836169	0.830748	0.829647	0.830296	0.831624	0.837786
67	1	0.674239	0.598114	0.551731	0.485264	0.445421	0.412277	0.382725	0.369075	0.353799	0.341333
68	1	0.452404	0.308168	0.271324	0.246816	0.249006	0.237395	0.243814	0.248401	0.245866	0.247743
70	1	0.43862	0.405595	0.367045	0.38029	0.397223	0.397448	0.409195	0.417775	0.416837	0.425015
71	1	0.621402	0.541632	0.494586	0.470652	0.446567	0.423468	0.415164	0.407985	0.404697	0.40697
72	1	0.501618	0.439624	0.440824	0.427511	0.404773	0.392748	0.393656	0.386211	0.37959	0.377045
73	1	0.579162	0.528259	0.512208	0.539157	0.542501	0.515883	0.504643	0.513637	0.513176	0.514581
74	1	0.491509	0.441646	0.412174	0.392147	0.392236	0.39969	0.426311	0.433384	0.437128	0.440104
Normalized Trains

## Sheet: Raw H-Data
H Waves	P1	P2	P3	P4	P5	P6	P7	P8	P9	P10	P11
38	2519.07	1777.95	1590.71	1741.43	1430.97	1461.87	1797.26	1582.55	1601.14	1372.34	1296.23
39	944.843	618	442.276	454.731	495.415	481.129	424.347	503.578	513.306	448.265	459.633
40	2023.68	1280.52	948.734	864.449	816.612	639.057	606.289	390.759	299.778	251.846	145.035
43	951.023	551.968	435.009	331.135	389.271	294.704	384.159	342.197	363.731	361.309	371.78
46	1390.27	1024.88	998.096	947.99	1048.6	792.599	791.607	803.089	914.078	984.974	948.62
51	755.825	460.281	445.728	487.232	354.958	428.886	424.557	376.053	288.925	384.579	352.592
52	918.407	611.057	500.05	489.292	337.2	391.159	518.513	434.723	446.053	563.431	505.695
55	2082.5	1367.47	1208.13	1083.18	1005.48	1160.45	1261.22	1255.09	961.533	1237.93	1198.86
59	839.138	485.973	448.78	340.576	347.767	337.944	326.92	312.042	367.241	291.748	309.048
60	1745.72	961.475	752.487	377.369	79.4792	112.534	90.5228	83.0269	116.348	121.536	46.196
61	1535.07	1110.71	1007.21	847.969	858.879	836.735	784.721	789.242	865.231	876.789	846.081
62	1110.27	424.881	405.426	423.317	576.229	531.769	718.422	585.461	591.106	589.085	620.518
65	2535.69	2204.55	2221.13	2021.6	2068.37	2085.67	2037.79	2086.96	2116.89	2135.68	2265
67	930.309	627.251	485.611	426.979	265.942	266.113	229.378	191.097	254.459	215.454	213.165
68	2119.31	958.786	347.424	418.854	367.26	546.284	380.077	598.335	594.501	478.077	560.856
70	226.688	99.4301	84.4574	65.7272	95.2148	105.4	90.3511	108.738	108.318	92.7925	113.029
71	185.547	115.299	85.6972	74.3103	74.0051	64.9834	57.1442	67.7872	66.3757	70.2095	79.3076
72	813.637	408.134	307.255	360.622	315.342	255.337	270.634	324.726	271.835	265.751	288.143
73	416.107	240.994	198.631	199.776	257.988	231.304	159.283	181.923	239.925	212.002	219.383
74	1957.57	962.162	766.945	691.471	650.043	768.528	855.37	1147.21	945.301	914.345	913.963

## Sheet: MWaves
M Waves	P1	P2	P3	P4	P5	P6	P7	P8	P9	P10	P11	2-11 avg
38	352.84	362.263	333.233	325.356	327.969	345.268	327.148	344.105	363.064	348.53	343.189	342.012
39	34.008	34.8473	36.7546	35.8963	33.8364	38.166	34.8473	34.523	33.1306	35.8582	37.0598	35.4919
40	59.7572	58.6128	58.8036	51.2886	59.2232	59.1087	57.4493	51.9943	54.6265	57.5066	58.6891	56.7303
43	59.7763	77.1713	61.4929	64.6591	99.678	65.0597	69.0079	81.501	53.2341	66.6428	83.6182	72.2065
46	35.3622	32.5203	30.632	30.6511	31.662	30.1743	27.9045	31.4522	31.7574	31.7574	29.1634	30.7674
51	141.487	141.792	146.046	150.223	147.629	149.555	155.296	151.024	154.419	158.482	156.212	151.068
52	101.662	106.64	110.168	107.536	92.4873	107.346	114.689	112.782	103.855	84.5718	107.479	104.755
55	18.3678	21.5721	20.9999	20.4659	23.4795	21.7056	20.8092	23.0408	21.286	22.3541	22.6402	21.8353
59	73.6237	73.0133	74.234	68.6073	67.997	74.234	72.6509	66.5855	72.8416	70.9152	70.7626	71.1842
60	34.256	38.2996	35.2669	37.3077	40.5121	31.2042	36.2015	39.444	37.0598	41.275	39.3486	37.5919
61	42.038	39.1197	42.2287	44.3459	48.1224	40.5693	44.3459	47.5693	42.9344	41.3322	41.9426	43.251
62	18.1961	18.9972	18.6348	17.9291	20.4849	17.8909	22.0108	17.3759	17.8337	20.4468	21.0953	19.2699
65	207.481	197.22	197.849	196.247	195.427	192.909	193.615	193.748	191.879	192.242	195.045	194.618
67	121.174	138.035	126.553	128.727	120.163	123.1	121.765	122.356	120.43	103.474	118.523	122.313
68	105.343	108.089	100.269	107.632	110.168	111.504	111.141	108.986	111.942	110.664	110.168	109.056
70	49.6674	51.2314	47.7028	50.6783	45.7191	50.0107	48.9998	49.9153	50.354	51.7654	47.493	49.387
71	19.989	18.7683	21.553	20.9045	20.1607	20.5994	22.6212	17.5476	17.2806	18.94	20.6566	19.9032
72	32.5966	32.9971	29.4685	30.4222	32.6538	32.7682	31.1089	32.711	32.9971	32.5012	33.3977	32.1026
73	38.6238	42.3431	44.384	43.087	41.3895	42.4004	45.0706	42.7246	41.3132	42.6674	41.9235	42.7303
74	163.364	149.021	168.8	162.01	147.972	165.653	191.956	176.239	157.833	163.422	182.819	166.573
